# Supplementary material for: Biodiversity of Phototrophs and Culturable Fungi in Gobustan Caves
Source: Life (Basel). 2023 Jan 5;13(1):164. doi: 10.3390/life13010164 (PMC9863006; doi:10.3390/life13010164)
Supplement: Supplementary file 1 [file life-13-00164-s001.zip]

Archive with 4 entries (4 files):
- Figure S1 Scanning electron micrographs of diatom algae from biofilms.docx
- Figure S2 Optical micrographs of algae from biofilms.docx
- Figure S3 Proximity matrices.docx
- Tabl S1 Species abundance scores in native communities and when cultured at 12C.xlsx
