# Supplementary material for: Biodiversity of Phototrophs and Culturable Fungi in Gobustan Caves
Source: Life (Basel). 2023 Jan 5;13(1):164. doi: 10.3390/life13010164 (PMC9863006; doi:10.3390/life13010164)
Supplement: Supplementary file 1 [file life-13-00164-s001.zip › Tabl S1 Species abundance scores in native communities and when cultured at 12C.xlsx]

## Sheet: Лист1
	1 native	1 Сultivation, 12⁰C	2 native	2 Сultivation, 12⁰C	3 native	3 Сultivation, 12⁰C	4 native	4 Сultivation, 12⁰C	5 native	5 Сultivation, 12⁰C	6 native	6 Сultivation, 12⁰C	7 native	7 Сultivation, 12⁰C	8 native	8 Сultivation, 12⁰C	9 native	9 Сultivation, 12⁰C	10 native	10 Сultivation, 12⁰C
Apatococcus lobatus (Chodat) J.B.Petersen											1	1			2	2	1	4
Aphanocapsa sp. Nägeli	4	5	2	5	2	3	2	3			2	3			2	4			2	4
Chlorella vulgaris Beijerinck	3	2	5	4	1	3	3	3	2	5	4	2	3	5	5	3	1	5
Chlorococcum infusionum (Schrank) Meneghini	1	2	3	2							1	2			1	1			1	3
Chlorococcum minutum R.C.Starr	3	2	1	1			1	1			1	2	1	2	2	2
Chloroidium ellipsoideum (Gerneck) Darienko & al.													1	1	2	1
Chlorokybus atmophyticus Geitler	1	1									1	2
Craticula cuspidata (Kutzing) D.G.Mann	1	1					1	1
Cyanothece aeruginosa (Nägeli) Komárek	3	2	2	2											1	2
Desmococcus olivaceus (Persoon ex Acharius) J.R.Laundon			2	1							2	3	1	1	1	1
Elliptochloris subsphaerica (Reisigl) Ettl & G.Gärtner			2	1					1	2					3	2	1	2	1	2
Gongrosira terricola Bristol													2	2					1	2
Hantzschia amphioxys (Ehrenberg) Grunow	1	1					1	1			1	1
Humidophila contenta (Grunow) R.L.Lowe & al.	2	4			1	3	2	3			1	3	2	3	1	3
Jaaginema subtilissimum (Kützing ex Forti) Anagnostidis & Komárek 1988	1	3	2	3			1	2	2	3					2	4			1	3
Klebsormidium sp. PCSilva							2	3					1	1
Leptolyngbya sp. Anagnostidis & Komárek	2	2			2	2									2	2
Leptolyngbya foveolarum (Gomont) Anagnostidis & Komárek	4	5	2	5											2	4
Leptolyngbya tenuis (Gomont) Anagnostidis & Komárek	4	5			1	5									1	3	2	5	1	4
Luticola mutica (Kützing) D.G.Mann	1	1											1	1
Lyngbya nigra C.Agardh ex Gomont	2	2			1	2									1	1
Microcoleus autumnalis (Gomont) Strunecky	2	3					1	2											1	3
Neochlorosarcina minor (Gerneck) V.M.Andreyeva							1	2	1	3			2	2	2	1
Neochlorosarcina sp. S.Watanabe							1	1							2	2
Nostoc microscopicum Carmichael ex Bornet & Flahault							1	2			2	3	1	2			1	3
Nostoc punctiforme Hariot							2	3			3	3	3	2
Pseudanabaena limnetica (Lemmermann) Komárek	1	1							1	3									1	3
Schizothrix sp. Kutzing ex Gomont			1	1
Stichococcus bacillaris Nägeli	1	1	2	2			2	2	1	3	2	2	2	3	2	2	1	3	1	4
